# Supplementary material for: Characterizing Trends in Human Papillomavirus Vaccine Discourse on Reddit (2007-2015): An Observational Study
Source: JMIR Public Health Surveill. 2019 Mar 18;5(1):e12480. doi: 10.2196/12480 (PMC6533775; doi:10.2196/12480)
Supplement: Multimedia Appendix 1 [file publichealth_v5i1e12480_app1.xlsx]

## Sheet: HPV_LSA_result_yearly
yearname	yearly_frequency	sum_sexual_similarity	sum_cancer_similarity	mean_sexual_similarity	mean_sexual_similarity_lowerbound	mean_sexual_similarity_upperbound	mean_cancer_similarity	mean_cancer_similarity_lowerbound	mean_cancer_similarity_upperbound	mean_sexual_similarity_male	mean_sexual_similarity_male_lowerbound	mean_sexual_similarity_male_upperbound	mean_cancer_similarity_male	mean_cancer_similarity_male_lowerbound	mean_cancer_similarity_male_upperbound	mean_sexual_similarity_female	mean_sexual_similarity_female_lowerbound	mean_sexual_similarity_female_upperbound	mean_cancer_similarity_female	mean_cancer_similarity_female_lowerbound	mean_cancer_similarity_female_upperbound	mean_sexual_similarity_unknown	mean_sexual_similarity_unknown_lowerbound	mean_sexual_similarity_unknown_upperbound	mean_cancer_similarity_unknown	mean_cancer_similarity_unknown_lowerbound	mean_cancer_similarity_unknown_upperbound
2006	19	2.60191	3.69473	0.136943	0.0516061	0.22228	0.194459	0.0736755	0.315243	0.144349	-0.0612995	0.349998	0.133631	-0.193718	0.460979	0.17921	-0.0216225	0.380042	0.0434377	-0.0575513	0.144427	0.100614	-0.0573375	0.258565	0.345744	0.129664	0.561824
2007	162	16.7527	22.2515	0.103412	0.0794267	0.127397	0.137355	0.105944	0.168766	0.155839	0.0767866	0.234891	0.135754	0.064696	0.206812	0.0933395	0.0571917	0.129487	0.132825	0.0743934	0.191257	0.0904438	0.0592226	0.121665	0.140515	0.0950482	0.185982
2008	279	23.289	41.0796	0.0834729	0.0680932	0.0988527	0.147239	0.126259	0.168219	0.0849071	0.0304678	0.139346	0.0895849	0.0453345	0.133835	0.0759436	0.0535134	0.0983737	0.140858	0.10362	0.178096	0.0879375	0.0662924	0.109583	0.166748	0.136867	0.196629
2009	558	36.3791	70.2538	0.0651955	0.0554211	0.0749699	0.125903	0.111466	0.14034	0.0711719	0.0472811	0.0950626	0.143135	0.106085	0.180184	0.0665565	0.0501752	0.0829377	0.129477	0.106643	0.152311	0.0614899	0.0472564	0.0757233	0.115491	0.0941946	0.136788
2010	751	48.0239	100.282	0.0639466	0.0562805	0.0716126	0.133531	0.120925	0.146138	0.0695559	0.0531196	0.0859923	0.142043	0.115918	0.168168	0.0670723	0.0550756	0.0790689	0.131241	0.112374	0.150108	0.057696	0.0450744	0.0703175	0.131175	0.109244	0.153106
2011	2850	173.886	298.693	0.0610126	0.0570558	0.0649695	0.104805	0.0988205	0.110789	0.0616186	0.0531592	0.070078	0.105467	0.092975	0.117959	0.0686834	0.0615082	0.0758585	0.113344	0.103067	0.123621	0.0545801	0.0489316	0.0602286	0.09765	0.0885334	0.106767
2012	3148	218.695	319.282	0.0694711	0.065674	0.0732682	0.101424	0.0959021	0.106945	0.0879873	0.0778672	0.0981074	0.10407	0.0908594	0.117281	0.0681563	0.0621339	0.0741787	0.100133	0.0912209	0.109046	0.0636975	0.0581918	0.0692032	0.101454	0.0931495	0.109759
2013	5108	305.356	576.981	0.05978	0.0568773	0.0626826	0.112956	0.108368	0.117545	0.0599759	0.053193	0.0667588	0.101921	0.0916148	0.112227	0.0649635	0.0597105	0.0702165	0.116773	0.108636	0.124911	0.0564573	0.0524004	0.0605141	0.114554	0.107969	0.121139
2014	4562	305.613	436.009	0.066991	0.0638264	0.0701555	0.0955741	0.0911143	0.100034	0.0724543	0.063884	0.0810246	0.091767	0.0805334	0.103001	0.0751706	0.0694394	0.0809018	0.0960779	0.0882327	0.103923	0.0605347	0.0563304	0.064739	0.0963915	0.0901971	0.102586
2015	5311	325.034	532.614	0.0612002	0.0583239	0.0640764	0.100285	0.0959128	0.104657	0.0673265	0.0586134	0.0760397	0.103954	0.091258	0.11665	0.0770641	0.0695253	0.0846029	0.0905837	0.0809077	0.10026	0.0563076	0.0530089	0.0596063	0.101938	0.0966521	0.107223

## Sheet: Cancer_vs_Sexuality
	Mean	95% CI Lower Bound	95% CI Upper Bound		Error Bar
2006 Sexual	0.136943	0.0516061	0.22228		0.0853368
2006 Cancer	0.194459	0.0736755	0.315243		0.120784
2007 Sexual	0.103412	0.0794267	0.127397		0.0239853
2007 Cancer	0.137355	0.105944	0.168766		0.031411
2008 Sexual	0.0834729	0.0680932	0.0988527		0.0153798
2008 Cancer	0.147239	0.126259	0.168219		0.0209799
2009 Sexual	0.0651955	0.0554211	0.0749699		0.00977444
2009 Cancer	0.125903	0.111466	0.14034		0.0144371
2010 Sexual	0.0639466	0.0562805	0.0716126		0.00766606
2010 Cancer	0.133531	0.120925	0.146138		0.0126063
2011 Sexual	0.0610126	0.0570558	0.0649695		0.00395688
2011 Cancer	0.104805	0.0988205	0.110789		0.0059842
2012 Sexual	0.0694711	0.065674	0.0732682		0.00379712
2012 Cancer	0.101424	0.0959021	0.106945		0.00552159
2013 Sexual	0.05978	0.0568773	0.0626826		0.00290268
2013 Cancer	0.112956	0.108368	0.117545		0.0045884
2014 Sexual	0.066991	0.0638264	0.0701555		0.00316454
2014 Cancer	0.0955741	0.0911143	0.100034		0.00445982
2015 Sexual	0.0612002	0.0583239	0.0640764		0.00287626
2015 Cancer	0.100285	0.0959128	0.104657		0.00437229

## Sheet: Cancer_vs_Sexuality_Graph
	Mean	Error Bar			Mean	Error Bar
Sexual, Cancer 2007	0.103412	0.0239853		2007 Cancer	0.137355	0.031411
Sexual, Cancer 2008	0.0834729	0.0153798		2008 Cancer	0.147239	0.0209799
Sexual, Cancer 2009	0.0651955	0.00977444		2009 Cancer	0.125903	0.0144371
Sexual, Cancer 2010	0.0639466	0.00766606		2010 Cancer	0.133531	0.0126063
Sexual, Cancer 2011	0.0610126	0.00395688		2011 Cancer	0.104805	0.0059842
Sexual, Cancer 2012	0.0694711	0.00379712		2012 Cancer	0.101424	0.00552159
Sexual, Cancer 2013	0.05978	0.00290268		2013 Cancer	0.112956	0.0045884
Sexual, Cancer 2014	0.066991	0.00316454		2014 Cancer	0.0955741	0.00445982
Sexual, Cancer 2015	0.0612002	0.00287626		2015 Cancer	0.100285	0.00437229
						0.00437229

## Sheet: Cancer_vs_Sexuality_by_genders
	Mean	95% CI Lower Bound	95% CI Upper Bound	Error Bar
2007 Sexual, From Male	0.155839	0.0767866	0.234891	0.0790522
2007 Sexual, From Female	0.0933395	0.0571917	0.129487	0.0361478
2007 Sexual, From Unknown	0.0904438	0.0592226	0.121665	0.0312213
2007 Cancer, From Male	0.135754	0.064696	0.206812	0.071058
2007 Cancer, From Female	0.132825	0.0743934	0.191257	0.058432
2007 Cancer, From Unknown	0.140515	0.0950482	0.185982	0.0454669
2008 Sexual, From Male	0.0849071	0.0304678	0.139346	0.0544393
2008 Sexual, From Female	0.0759436	0.0535134	0.0983737	0.0224301
2008 Sexual, From Unknown	0.0879375	0.0662924	0.109583	0.0216451
2008 Cancer, From Male	0.0895849	0.0453345	0.133835	0.0442504
2008 Cancer, From Female	0.140858	0.10362	0.178096	0.0372375
2008 Cancer, From Unknown	0.166748	0.136867	0.196629	0.0298809
2009 Sexual, From Male	0.0711719	0.0472811	0.0950626	0.0238907
2009 Sexual, From Female	0.0665565	0.0501752	0.0829377	0.0163812
2009 Sexual, From Unknown	0.0614899	0.0472564	0.0757233	0.0142334
2009 Cancer, From Male	0.143135	0.106085	0.180184	0.0370492
2009 Cancer, From Female	0.129477	0.106643	0.152311	0.022834
2009 Cancer, From Unknown	0.115491	0.0941946	0.136788	0.0212965
2010 Sexual, From Male	0.0695559	0.0531196	0.0859923	0.0164363
2010 Sexual, From Female	0.0670723	0.0550756	0.0790689	0.0119967
2010 Sexual, From Unknown	0.057696	0.0450744	0.0703175	0.0126216
2010 Cancer, From Male	0.142043	0.115918	0.168168	0.0261249
2010 Cancer, From Female	0.131241	0.112374	0.150108	0.0188672
2010 Cancer, From Unknown	0.131175	0.109244	0.153106	0.0219311
2011 Sexual, From Male	0.0616186	0.0531592	0.070078	0.0084594
2011 Sexual, From Female	0.0686834	0.0615082	0.0758585	0.00717516
2011 Sexual, From Unknown	0.0545801	0.0489316	0.0602286	0.00564853
2011 Cancer, From Male	0.105467	0.092975	0.117959	0.0124921
2011 Cancer, From Female	0.113344	0.103067	0.123621	0.0102771
2011 Cancer, From Unknown	0.09765	0.0885334	0.106767	0.00911659
2012 Sexual, From Male	0.0879873	0.0778672	0.0981074	0.0101201
2012 Sexual, From Female	0.0681563	0.0621339	0.0741787	0.0060224
2012 Sexual, From Unknown	0.0636975	0.0581918	0.0692032	0.00550572
2012 Cancer, From Male	0.10407	0.0908594	0.117281	0.0132107
2012 Cancer, From Female	0.100133	0.0912209	0.109046	0.00891242
2012 Cancer, From Unknown	0.101454	0.0931495	0.109759	0.00830465
2013 Sexual, From Male	0.0599759	0.053193	0.0667588	0.00678292
2013 Sexual, From Female	0.0649635	0.0597105	0.0702165	0.00525299
2013 Sexual, From Unknown	0.0564573	0.0524004	0.0605141	0.00405686
2013 Cancer, From Male	0.101921	0.0916148	0.112227	0.0103061
2013 Cancer, From Female	0.116773	0.108636	0.124911	0.00813767
2013 Cancer, From Unknown	0.114554	0.107969	0.121139	0.00658492
2014 Sexual, From Male	0.0724543	0.063884	0.0810246	0.00857031
2014 Sexual, From Female	0.0751706	0.0694394	0.0809018	0.00573118
2014 Sexual, From Unknown	0.0605347	0.0563304	0.064739	0.00420431
2014 Cancer, From Male	0.091767	0.0805334	0.103001	0.0112337
2014 Cancer, From Female	0.0960779	0.0882327	0.103923	0.00784523
2014 Cancer, From Unknown	0.0963915	0.0901971	0.102586	0.00619435
2015 Sexual, From Male	0.0673265	0.0586134	0.0760397	0.00871314
2015 Sexual, From Female	0.0770641	0.0695253	0.0846029	0.00753882
2015 Sexual, From Unknown	0.0563076	0.0530089	0.0596063	0.0032987
2015 Cancer, From Male	0.103954	0.091258	0.11665	0.0126958
2015 Cancer, From Female	0.0905837	0.0809077	0.10026	0.00967603
2015 Cancer, From Unknown	0.101938	0.0966521	0.107223	0.00528547

## Sheet: Cancer_vs_Sexual_gender_graph
Transformed Mean Table
	Sexual, From Male	Cancer, From Male	Sexual, From Female	Cancer, From Female	Sexual, From Unknown	Cancer, From Unknown
2007	0.155839	0.135754	0.0933395	0.132825	0.0904438	0.140515			Mean	Error Bar
2008	0.0849071	0.0895849	0.0759436	0.140858	0.0879375	0.166748		2007 Sexual, From Male	0.155839	0.0790522
2009	0.0711719	0.143135	0.0665565	0.129477	0.0614899	0.115491		2007 Sexual, From Female	0.0933395	0.0361478
2010	0.0695559	0.142043	0.0670723	0.131241	0.057696	0.131175		2007 Sexual, From Unknown	0.0904438	0.0312213
2011	0.0616186	0.105467	0.0686834	0.113344	0.0545801	0.09765
2012	0.0879873	0.10407	0.0681563	0.100133	0.0636975	0.101454
2013	0.0599759	0.101921	0.0649635	0.116773	0.0564573	0.114554		2007 Cancer, From Male	0.135754	0.071058
2014	0.0724543	0.091767	0.0751706	0.0960779	0.0605347	0.0963915		2007 Cancer, From Female	0.132825	0.058432
2015	0.0673265	0.103954	0.0770641	0.0905837	0.0563076	0.101938		2007 Cancer, From Unknown	0.140515	0.0454669
Transformed Error Bar Table
	Sexual, From Male	Cancer, From Male	Sexual, From Female	Cancer, From Female	Sexual, From Unknown	Cancer, From Unknown		2008 Sexual, From Male	0.0849071	0.0544393
2007	0.0790522	0.071058	0.0361478	0.058432	0.0312213	0.0454669		2008 Sexual, From Female	0.0759436	0.0224301
2008	0.0544393	0.0442504	0.0224301	0.0372375	0.0216451	0.0298809		2008 Sexual, From Unknown	0.0879375	0.0216451
2009	0.0238907	0.0370492	0.0163812	0.022834	0.0142334	0.0212965
2010	0.0164363	0.0261249	0.0119967	0.0188672	0.0126216	0.0219311
2011	0.0084594	0.0124921	0.00717516	0.0102771	0.00564853	0.00911659		2008 Cancer, From Male	0.0895849	0.0442504
2012	0.0101201	0.0132107	0.0060224	0.00891242	0.00550572	0.00830465		2008 Cancer, From Female	0.140858	0.0372375
2013	0.00678292	0.0103061	0.00525299	0.00813767	0.00405686	0.00658492		2008 Cancer, From Unknown	0.166748	0.0298809
2014	0.00857031	0.0112337	0.00573118	0.00784523	0.00420431	0.00619435
2015	0.00871314	0.0126958	0.00753882	0.00967603	0.0032987	0.00528547
								2009 Sexual, From Male	0.0711719	0.0238907
								2009 Sexual, From Female	0.0665565	0.0163812
								2009 Sexual, From Unknown	0.0614899	0.0142334
								2009 Cancer, From Male	0.143135	0.0370492
								2009 Cancer, From Female	0.129477	0.022834
								2009 Cancer, From Unknown	0.115491	0.0212965
								2010 Sexual, From Male	0.0695559	0.0164363
								2010 Sexual, From Female	0.0670723	0.0119967
								2010 Sexual, From Unknown	0.057696	0.0126216
								2010 Cancer, From Male	0.142043	0.0261249
								2010 Cancer, From Female	0.131241	0.0188672
								2010 Cancer, From Unknown	0.131175	0.0219311
								2011 Sexual, From Male	0.0616186	0.0084594
								2011 Sexual, From Female	0.0686834	0.00717516
								2011 Sexual, From Unknown	0.0545801	0.00564853
								2011 Cancer, From Male	0.105467	0.0124921
								2011 Cancer, From Female	0.113344	0.0102771
								2011 Cancer, From Unknown	0.09765	0.00911659
								2012 Sexual, From Male	0.0879873	0.0101201
								2012 Sexual, From Female	0.0681563	0.0060224
								2012 Sexual, From Unknown	0.0636975	0.00550572
								2012 Cancer, From Male	0.10407	0.0132107
								2012 Cancer, From Female	0.100133	0.00891242
								2012 Cancer, From Unknown	0.101454	0.00830465
								2013 Sexual, From Male	0.0599759	0.00678292
								2013 Sexual, From Female	0.0649635	0.00525299
								2013 Sexual, From Unknown	0.0564573	0.00405686
								2013 Cancer, From Male	0.101921	0.0103061
								2013 Cancer, From Female	0.116773	0.00813767
								2013 Cancer, From Unknown	0.114554	0.00658492
								2014 Sexual, From Male	0.0724543	0.00857031
								2014 Sexual, From Female	0.0751706	0.00573118
								2014 Sexual, From Unknown	0.0605347	0.00420431
								2014 Cancer, From Male	0.091767	0.0112337
								2014 Cancer, From Female	0.0960779	0.00784523
								2014 Cancer, From Unknown	0.0963915	0.00619435
								2015 Sexual, From Male	0.0673265	0.00871314
								2015 Sexual, From Female	0.0770641	0.00753882
								2015 Sexual, From Unknown	0.0563076	0.0032987
								2015 Cancer, From Male	0.103954	0.0126958
								2015 Cancer, From Female	0.0905837	0.00967603
								2015 Cancer, From Unknown	0.101938	0.00528547
