# Supplementary material for: Characterizing Trends in Human Papillomavirus Vaccine Discourse on Reddit (2007-2015): An Observational Study
Source: JMIR Public Health Surveill. 2019 Mar 18;5(1):e12480. doi: 10.2196/12480 (PMC6533775; doi:10.2196/12480)
Supplement: Multimedia Appendix 2 [file publichealth_v5i1e12480_app2.xlsx]

## Sheet: female_50
text	username	Annotated By Dian	Total Explicit Female
I'm a 32 year old female, it taught me how to actually find porn. I had NO idea how to look for what I wanted before. Seriously, I'd never looked online before because I didn't get how. Thank goodness for subreddits.	[Hide For Privacy Concern]	Explicit Female	45
Cringe worthy status, only mild cringe on outfits, I'd fuck the girl on the right and I'm a straight female.	[Hide For Privacy Concern]	Explicit Female
Me too. I'm female and I'd display the shit out of this.	[Hide For Privacy Concern]	Explicit Female
I couldn't say exactly; I've taken an anatomy class where we learned to measure total lung capacity and stuff like that, but the only thing we learned about exercise was that it only increased the frequency at which you take breaths, not your total lung capacity. Age (and of course weight) have a lot to do with it. I lasted one minute before I gave up and I'm a 21 year old female. Males do tend t…	[Hide For Privacy Concern]	Explicit Female
Very much so this. As a 5'1" woman I can easily eat 2 slices of pizza, or eat an entire plate of food at a restaurant, or two cups of pasta and chicken on the side... the problem is I'm 5'1" and 1-2k calories in a single meal is far too much for me to eat when I should be doing 1-2k in an entire day.	[Hide For Privacy Concern]	Explicit Female
I am a married female. I can say I watch more porn than my husband.......Not sure if that's a good or bad thing.	[Hide For Privacy Concern]	Explicit Female
Honestly tho women, pipe the fuck down. As a woman I can honestly say that I don't care what you call it, vagina or vulva. Honestly it does not matter.	[Hide For Privacy Concern]	Explicit Female
I've tried this but it doesn't work for me. It makes my hands all tingly to have them over the bed, and it hurts my chest (maybe since I'm female) and I either get a neck ache from holding my head up or a head rush when I sit up from having it down for so long. _x000D_ _x000D_ Maybe I just have circulation problems...	[Hide For Privacy Concern]	Explicit Female
I'm all for female squads but they should stop announcing the *newly* formed teams, and then disappear with no trace at all..... Like wtf!? It's annoying as hell. For instance, UltraViolet was formed in July 2012 and I haven't heard anything about them since then. It's been an entire year........ The only *active* team is PMS Asterisk, participating in tournaments and such. Female squads should f…	[Hide For Privacy Concern]	Not Sure
I am a female owner of a red iguana. He is about 3 feet and 3 1/2 years old. He has not yet acted any different during shark week, nor was tried to mate with me. _x000D_ _x000D_ I have some stuffed animal iguanas that if he sees them he attacks like a boss. I was disappointed because I thought he would get his fap on with them.	[Hide For Privacy Concern]	Explicit Female
Wow thanks, I didn't even get this. And I'm female.	[Hide For Privacy Concern]	Explicit Female
Why is that hard to believe. I'm a female and started public speaking and writing my own presentations in elementary school via 4-H. I was a state finalist in high school through several different venues. I technically should have gone to nationals one year, but the loss appeared political in nature. I was a judge of these competitions when in college._x000D_ _x000D_ In those years, girls seeming…	[Hide For Privacy Concern]	Explicit Female
Wonder if he considered that as women we are constantly taught to not be inconvenient, when we fumble around for our discount cards and try to pay quickly it's often because were are very aware of how quickly people in the line get disgruntled If they perceive you to be 'taking too long' to check out. I'm not worried about you checking out my ass I'm worried about you judging me incompetent becau…	[Hide For Privacy Concern]	Explicit Female
http://www.smh.com.au/national/named-the-australian-paedophile-jailed-for-40-years-20130630-2p5da.html_x000D_ _x000D_ Hey look, you are a piece of shit!_x000D_ _x000D_ I am sure female victims of violence and sexual abuse must be feeling all warm and cozy from your attempts to play a zero-sum gender war with public funding for victim assistance._x000D_ _x000D_ For your next trick go do your "Mmm …	[Hide For Privacy Concern]	Not Sure
That I am a bisexual female who will never be accepted by her reserved, strict, Christian parents who hate homosexuals. They don't know I'm bi, and I don't think they ever will.	[Hide For Privacy Concern]	Explicit Female
Yeah, I am female. That was probably relevant information and I should have included it, sorry. I'm not sure about a party as an opener, though, mostly because I'm not very good at parties/crowds. Maybe I could pick two or three and invite them around for a board game?	[Hide For Privacy Concern]	Explicit Female
I'm an adult female, so I guess it's not as weird, but I find the show interesting. It's hard to explain, I'm not hardcore into it or anything but I like watching it. I think it's not really made for kids, because I seriously don't see 5-9 year olds quite understanding the themes to episodes. Just go watch one episode on Netflix. I dare you.	[Hide For Privacy Concern]	Explicit Female
Meh, it is more interesting with opposites though! I am a female Roe and my husband has been male Lalafell so far. We make an interesting couple. XD_x000D_ _x000D_ http://i.imgur.com/1ZD2uWN.jpg_x000D_ _x000D_ He may be going Elezen at release though. I am sticking with female Roe.	[Hide For Privacy Concern]	Explicit Female
I'm female, and I'm sure others will be more helpful, but I do think you're being a little hard on yourself (no pun intended). Many people are grossed out by sex for many reasons and/or don't feel the urge to have sex, so it's not necessarily bad that you feel that way. Similarly, a lot of people aren't in relationships by choice and are content that way. It's important to figure out how much the…	[Hide For Privacy Concern]	Explicit Female
haha i am a female, but thank you none the less.	[Hide For Privacy Concern]	Explicit Female
i believe bitchin' was coined specifically to take back the word. i'm guessing its roots are in 90's riot grrl culture? _x000D_ _x000D_ personally as a woman i find myself saying it sometimes. and i wouldn't find it off if a dude or other person used it either.	[Hide For Privacy Concern]	Explicit Female
As a straight female I fine the only "female friendly" porn is often girl on girl...	[Hide For Privacy Concern]	Explicit Female
aspmaster wrote: _x000D_ _x000D_ i believe bitchin' was coined specifically to take back the word. i'm guessing its roots are in 90's riot grrl culture? _x000D_ _x000D_ personally as a woman i find myself saying it sometimes. and i wouldn't find it off if a dude or other person used it either._x000D_ _x000D_	[Hide For Privacy Concern]	Not Sure, quotation in non-standard
Well, I am turned on by female masturbation. And finishing yourself while I sit back and enjoy it takes the pressure off of me sometimes._x000D_ _x000D_ Try it, you might like it. Just weave it in at your own pace._x000D_ _x000D_	[Hide For Privacy Concern]
I did but I'm female so it's ok? :c	[Hide For Privacy Concern]	Explicit Female
Kindness should always be acknowledged and with a smile and preferably cheerful kind conversation. As a female I have also encountered rude people when I hold doors for others and am always astounded at how little humanity some seem to have.	[Hide For Privacy Concern]	Explicit Female
I did this for school. I'm female, so I have less reason to know.	[Hide For Privacy Concern]	Explicit Female
I'm a female dota player, and I can see why ladies are not a part of the main leagues because of a small but outspoken number of the male player base. The **moment** some of them find out you are female the lewd comments and near on sexual harassment start, then if you make a mistake - like everyone does its not because you are a bad player or having a shitty day. Its because you are a **girl** s…	[Hide For Privacy Concern]	Explicit Female
Sure, why not? I'm less picky about who is in my room as opposed to who is in my bed. I'm a 21-year-old female and my room doubles as the guest room so I sleep in a Cal King every night. Apparently I'm strange for not wanting all of my friends (and sister's friends) to pile in for super-awesome-fun-times sleepovers. *No.* Sleep time counts as alone time, unless it's with my boyfriend.	[Hide For Privacy Concern]	Explicit Female
I'm a female, and I do it for anyone I'm dropping off, day or night. Mostly it's a throwback from the pre-cellphone era when someone who was locked out was 100% SOL if you drove off too soon._x000D_ _x000D_ Verdict: not creepy at all.	[Hide For Privacy Concern]	Explicit Female
I am female, I prefer female vocalists by probably 90%.	[Hide For Privacy Concern]	Explicit Female
I'm a female and for a long time could not stand to listen to females. That has since changed. However, a large portion of what I do listen to now are still (80-90%) male artists.	[Hide For Privacy Concern]	Explicit Female
I'm female, and I listen mostly to male vocalists :)	[Hide For Privacy Concern]	Explicit Female
I am a female with an impregnation kink and am afraid that telling any partner will terrify them. I have no desire for children and have been raising my younger sibling since he was born (no more kids!), but the idea of being filled with sperm is oddly arousing!	[Hide For Privacy Concern]	Explicit Female
"I'm a female that ~~breastfed~~ was molested by my mother until she was 15. I'm in my 20s now. AMA." She humped you, encouraged you to suck on her nipples, and licked yours. You were molested and are defending her depravity by claiming "cognitive dissonance". Shit's not right.	[Hide For Privacy Concern]	Explicit Female
I'm a straight female, so this is just fucking weird to me.	[Hide For Privacy Concern]	Explicit Female
I do, But I mostly know this much because I am female, so Disney Princesses were part of my childhood. If it makes it less creepy my brother is autistic so to help him learn to be more social we watch movies together and talk about Character motives. Disney is an easy one because at a glimpse the Characters motives are very two dimensional, But because I'm watching them back as an adult I'm tryin…	[Hide For Privacy Concern]	Explicit Female
Not sure if your implying that I'm talking about my own marriage. But no I'm not. I'm actually a female who is a nanny for a lot of different families. And some of the traveling dads I work for are absolutely wonderful and in their kids lives and some not so much. That's just where I'm coming from.	[Hide For Privacy Concern]	Explicit Female
whats that mean? i play the dota game so much because i enjoy the game and my end game is someday i might be skilled enough to do what i enjoy for a living but thats not what my enjoyment depends on. my skin colour being black or white's not going to change that, nor is whether i'm male or female._x000D_ _x000D_ the fuck do i have to 'belong' to to play the videogame?_x000D_	[Hide For Privacy Concern]
Yeah I had a feeling it's water weight but either way, it's nice to see an actual result. I forgot to post I'm female/24/5'2"/180lbs originally.	[Hide For Privacy Concern]	Explicit Female
Wow, how incredibly short-sighted and sanctimonious of you. Not everyone is outfitted or eligible for military service. I'm female, which doesn't mean shit apart from the fact that I like to make the distinction when I'm calling someone sanctimonious, so they can call me a bitch instead of an asshole. I have a hereditary heart condition that would have prevented me from serving, had I even wanted…	[Hide For Privacy Concern]	Explicit Female
The night out (before my actual birthday) was awesome, got really really drunk and wore a tutu and corset, and much glitter! (I am female btw)._x000D_ _x000D_ But the day of my birthday was boring, some family came round, nobody got me any gifts (I only expect gifts on big birthdays like this), my friend's mum got me a bottle of vodka though. I got a phone call for a job interview, for the next d…	[Hide For Privacy Concern]	Explicit Female
Wow, I feel like I'm going through the same thing you are, except I'm a female, and it is with my boyfriend. He often tries to make me look bad in front of his friends, doesn't really understand the concept of unconditional love, and often times I am not sure how to react to certain things he does or if I am just overreacting. Shit, let me know when you get this figured out!	[Hide For Privacy Concern]	Explicit Female
I am female, and I like both. If I am feeling icky I tend to listen to women. Upbeat I tend to listen to men.	[Hide For Privacy Concern]	Explicit Female
Haha, I used to get on sometimes, but after the seven hundredth "tits or gfto" joke it got old. Or my personal favourite, when they decide that there's no way I'm female, but my voice doesn't sound right, so I must be a *prepubescent* guy whose voice hasn't changed yet. Yeah! That's easier for them to stomach than having lost/been on par with a WOMAN the whole time. The horror. /s_x000D_ _x000D_ …	[Hide For Privacy Concern]	Explicit Female
I'm a (female) art student and this is probably what confuses people the most about figurative art. Every day I'm confronted by extremely attractive people. I see them naked. I study their bodies in detail and learn every contour and curve, follow the lines of their muscles and gesture. However, of the hundreds of gorgeous models I've encountered, I've been attracted *to*.... two. A young woman w…	[Hide For Privacy Concern]	Explicit Female
I think you just know shitty people. I'm a female and I'm not like that, nor is anyone that I know. I don't know how old you are or where you live, but in the 30-ish age group where I live, in my demographic at least, that is not really the case. If anything, I'm going to say that the guys need a bit more backbone these days.	[Hide For Privacy Concern]	Explicit Female
Those methods help more than boys. It's not about gender, it's about learning style. Although those statistics apparently show that these things are more prevalent in males, it doesn't entirely exclude them from females having them. It's a more/less heard of type of situation. _x000D_ _x000D_ This article says itself that it's a behavior problem as well. If you're fucking around in class, any tea…	[Hide For Privacy Concern]	Explicit Female
I'm a bit late, sorry, but I'll throw in my opinion in case you feel like reading it._x000D_ _x000D_ I have a few very close guy friends that I hang out with all the time. I don't have any sexual interest in them, so choosing to hang out with them for a day instead of seeing my boyfriend is really no different than having a "girl's day" to me. That being said, it's still completely normal for you…	[Hide For Privacy Concern]	Not Sure, This person is probably male, but that's not captured by the expression
As a woman I still have a man-crush on him. And a ladyboner. And well... I won't get into it.	[Hide For Privacy Concern]	Explicit Female
Oh sorry, I should have known you guys prefer women blabbering for an unnecessarily long time instead of getting down to business. Let me try again: _x000D_ _x000D_ Dear fellow redditors, _x000D_ _x000D_ I am an adult female that is pro-choice. I do not wish for clinics to be shut down. However I wish to have a sticker that says "sit down and let the men take care of business" instead of "I stand…	[Hide For Privacy Concern]	Explicit Female

## Sheet: male_50
text	username	Annotated By Dian	Total Explicit Male
I like to think fat is more of a state of being, or a lifestyle, rather than a bodytype. I'm a 6'3 Male at 240, and while i am overweight, possibly even obese, I don't consider myself fat. I definitely know that I need to fix it, though.	[Hide For Privacy Concern]	Explicit Male	43
As a bald man I welcome the hair test! At least, I understand they can't do them if your hair is less than a quarter inch in length, which mine generally is.	[Hide For Privacy Concern]	Explicit Male
I would say your eyebrows are just fine, you might be overly concerned with them. I have a few friends that aren't ashamed to admit they get their eyebrows threaded which is a viable option if you are really insecure about them but I think they are very strong and manly, I would not change them personally. If you shave your beard though I do think you might have to adjust your hair style to somet…	[Hide For Privacy Concern]	Explicit Male
As a straight man I have totally embraced our factions innate fabulousness. I am so buying that patriotic camo that's coming out &amp; pairing it with the rainbow decal. _x000D_ _x000D_ And you're right he crossed the line from gay jokes to homo hate after his first comment.	[Hide For Privacy Concern]	Explicit Male
Of course I'd pass the test. I'm a white male.	[Hide For Privacy Concern]	Explicit Male
I am a male sub to AskWomen and I notice sexism all OVER THE PLACE on reddit (not much at all no /r/AskWomen). it bothers me. equality is important to me	[Hide For Privacy Concern]	Explicit Male
Or gay and want to get married, or black in the deep south in a white area, or Mexican in Arizona, or white and in prison. _x000D_ _x000D_ While I agree that it's better here then the middle east since no one is beheading anyone in the USA or throwing acid in their faces, it still kinda sucks for certain groups of people in certain places._x000D_ _x000D_ Really glad that I'm a white male living i…	[Hide For Privacy Concern]	Explicit Male
Check out Lulu's on 14th and Ogden. She is an awesome person and trendy, etc. She has been open a few years as an independent salon and a lot of hip people go to her. I know a few people who go to her consistently. I am a straight male btw, but I take hair very seriously. She was gonna be my beard coach at one point._x000D_ _x000D_ Edit: I personally specialize in head shaving and dreadlocking if…	[Hide For Privacy Concern]	Explicit Male
As men we have to deal with that in pop culture, news, and daily life. You're just getting a dose of something you're not used to because it doesn't happen everywhere else.	[Hide For Privacy Concern]	Explicit Male
It really is. Its populated mostly by heterosexual men. Now and then I'll see a post by a homosexual man or a heterosexual woman. I have not seen a post by a woman who has identified as non-heteronormative._x000D_ _x000D_ While I myself am involved in gender activism, I find that when I post on here I overwhelmingly re-produce the heteronormative narrative. This is partly because it is mostly str…	[Hide For Privacy Concern]	Explicit Male
I worked a few summers for a state park and fought 2 forest fires, both started by idiot campers. I've dug fire lines, cleared brush, and acted as a runner (which means scouting the fire's progress and grabbing any supplies needed like gas or water or a chainsaw for brush). I never want to do it again. I've worked with convicts and they all are volunteer. They can't be violent offenders and all o…	[Hide For Privacy Concern]	Explicit Male
Nothing against CoD. I play and enjoy it but if anyone plays even one videogame its likely CoD and basically every male I know under 40 plays it so I am not sure why people are surprised to see young musicians and athletes play it.	[Hide For Privacy Concern]	Not Sure
This happens in every subreddit. Some, however, are better at relegating it than others. For example, r/atheism devolved to simply bashing on faith (which i'm not against and it needs to be done - no one knows they're wrong unless you criticize them - but it gets excessive when that's all that happens). I was subscribed to the subreddit for a while because i am a strong believer that children do …	[Hide For Privacy Concern]	Explicit Male
I recently scored a job bartending at a strip join in the city (I am a male) on weekends. $30+ an hour, excellent tips can drink during work and naked women everywhere :D You can't wipe the grin off my face while I am there.	[Hide For Privacy Concern]	Explicit Male
I'm a male, so read my comment as that. I understand your problem, and it's not weird to be annoyed by it._x000D_ _x000D_ The same animations and actions for both gender may be a techincal limitation of the game. Recording the animations twice and designing completely different side quests may not worth the time, and most players are okay with just the cosmetic change on the player character._x00…	[Hide For Privacy Concern]	Explicit Male
If they are really wanting a relationship with you, they will wait on sex. I wouldn't say have a hard-fast rule on how many dates with a guy before it happens, but make it so it's when YOU are ready. _x000D_ _x000D_ Today everyone is about instant gratification, and that goes for jumping in the sack too early when dating._x000D_ _x000D_ I'm a mid-30's male and if a woman is ready to jump in the s…	[Hide For Privacy Concern]	Explicit Male
Anybody who thinks stop and frisk is acceptable has not experienced it. _x000D_ _x000D_ I'm a white male, and I have been stopped and frisked by the NYPD. To suggest it is anything other than intrusive and violating is asinine. _x000D_ _x000D_ It's a shit policy that needs to go.	[Hide For Privacy Concern]	Explicit Male
Look, I'll agree that I'm inclined to talk to women because they have two X chromosomes to my one given that I'm a straight male, but you're saying that you don't process anything more than that? No "fuck yeah, this person's interesting, I don't care if she's married or unattractive" at any point for anyone? Not even unconsciously? _x000D_ _x000D_ I mean, apparently you're not just treating women…	[Hide For Privacy Concern]	Explicit Male
I'm a male, and I'd say I have no preference. Looking through my Pandora list I'd say I have more female vocalists on there, but more male bands.	[Hide For Privacy Concern]	Explicit Male
Doesn't illegitimatize my argument. Do you put effort into making your hair look good? Do you dress well? Do you have good hygiene? I'm sure there are plenty of things you do to make yourself more presentable, and just because you use cosmetics and want to look good, it's unfair to jump to the conclusion that you do so because you must be insecure. _x000D_ _x000D_ I, for one, don't give a fuck th…	[Hide For Privacy Concern]	Explicit Male
Reddit is about all I have anymore. I used to be an active piano teacher with a studio of 75 students. Now I'm down to 4. I work as an adjunct professor at a community college 160 miles away (I make the commute via public transit) but I only make $505/month before taxes for that. I'm sleeping illegally in the studio where I used to teach because I was evicted from my apartment. Because I'm a sing…	[Hide For Privacy Concern]	Explicit Male
Seeing as I am a male chauvinist pig I do know that Croatia has a lot of fine women. Additionally I know that it traditionally has been in the realm of HRE and later Austria-Hungary i.e like Slovenia it has historically had more ties to western Europ than the other parts of former Yugoslavia. Also, parts of Dubrovnik are world herritage sites.	[Hide For Privacy Concern]	Explicit Male
I am a male and I find this () sexy. There I said it._x000D_ _x000D_ **edit** /u/romijo - Sorry if I offended you. Everyone else, I hope I offended you.	[Hide For Privacy Concern]	Explicit Male
As a 6 foot 4 male I hate that car. I couldnt sit in it with the moon roof closed.	[Hide For Privacy Concern]	Explicit Male
I can pretty much brush my tonsils without gagging. Unfortunately for reddit I am a male and hetero.	[Hide For Privacy Concern]	Explicit Male
How about "tinira"? I know it can mean "fuck" in English, but IDK."Tinira" always has an extra meaning or vibe which the English word "fuck" doesn't have. "I fucked her in the ass" sounds more bland than "Tinira ko siya pwet." Maybe because "tinira" can also mean "beat" or "strike", so maybe I'm just a male domination punish-her-through-sex type of an asshole.	[Hide For Privacy Concern]	Explicit Male
As a gay man I find it somewhat - for lack of a better word - offensive that other gay men consider friendship the lesser prize (or not even a prize at all). Do you relate?_x000D_	[Hide For Privacy Concern]	Explicit Male
once about 20 years ago when i was like 18, i was water skiing. i am a male. these are both pertinent facts._x000D_ _x000D_ i was skiing along, having a good time. then i fell backwards, landed with my legs split, and water shot up my tight little asshole and ripped it. :( i kinda know what it's like to have a period because i bled for a week. i know my uterus wasn't in painful upheaval, but a ri…	[Hide For Privacy Concern]	Explicit Male
"I want to be an actress"_x000D_ _x000D_ I'm a male.	[Hide For Privacy Concern]	Explicit Male
The supernatural being has to be a male because it's a male dominated culture ("God's a male, I'm a male, He created you for me, so you have to obey me, woman"). In cultures, where females dominate, the highest deities I'd guess are females. The tribes that used to live in Lithuania many many years ago (I think before the arrival of indoeuropeans) used to worship a female moose, for example. The …	[Hide For Privacy Concern]	Explicit Male
**Original Submission (100%):** [I'm a male that works in retail](http://www.reddit.com/r/AdviceAnimals/comments/1hfd87) [[D]](http://imgur.com/bQ9Q1mv) _x000D_ _x000D_ **Posted:** 4h before this post by *[Dmachine52](http://www.reddit.com/user/Dmachine52)* (fixed by *[copisreallybad](http://www.reddit.com/user/copisreallybad)*)_x000D_ _x000D_ [This comment generated by an automated bot.](http://…	[Hide For Privacy Concern]	bot
I saw the movie for the same reason! I'm a straight male and I sometimes question my heterosexuality because of him	[Hide For Privacy Concern]	Explicit Male
I agree with everyone that says, you should treat everyone with respect. I'm a muslim male and I treat women with respect, I don't think you should have to make that assumption, cause I'm sure more often than not, it's not true. There are tons of women that are atheists, christian, jewish, that get mistreated by their husbands, why shouldn't they get treated with your "extra" respect?	[Hide For Privacy Concern]	Explicit Male
I'm 27 and male. I like Taylor Swift. _x000D_ _x000D_ It's fun music that takes you back to a simpler time of rainbows and fairy tales. Not to mention she's not allowed her fame/media to totally fuck her up. seems like she doesn't even do drugs. And when you see her on awards shows she seems to just be having a really fun time. Almost like she makes the best of her great situation. _x000D_ _x000D…	[Hide For Privacy Concern]	Explicit Male
I'm a male_x000D_ -_____________-	[Hide For Privacy Concern]	Explicit Male
As a male I feel the same about females, a woman may be hot but she needs to have a good personality to be cute, I knew this girl who got teased a lot for her crooked teeth and she felt worthless, she was a petite girl and she was the nicest girl you have ever met and I loved her, her crooked teeth were something so stupid compared to her glowing personality, and to be honest U loved her smile. S…	[Hide For Privacy Concern]	Explicit Male
He is a jungler for team Animate as far as I know. He is a close friend of EG though and they play a lot with him._x000D_ _x000D_ He is 16 though and not yet able to play in LCS. He can't really be a sub due to his age however. _x000D_ _x000D_ He plays a mean Lee Sin though and is generally a top notch jungler and hopefully we will see him in the LCS when he is of age. _x000D_ _x000D_ Main thing …	[Hide For Privacy Concern]	Explicit Male
I know that this was a joke, but man I had to pause the video multiple times before continuing. Keep up the good work, guys!_x000D_ _x000D_	[Hide For Privacy Concern]	Not sure, 'man I"
What really pisses me off is when people choose not to do anything their weight, but then get all upset that the men/women they find attractive aren't into them. I'm a male in decent shape and I'm attracted to women in similar shape. If you want to date models, you damn better bust your ass to get in that kind of shape.	[Hide For Privacy Concern]	Explicit Male
All of that was accurate till the bitch part. I'm a male human, not a female dog. But yes, I am a gay boy faggot/etc._x000D_ _x000D_ You're a bigot.	[Hide For Privacy Concern]	Explicit Male
let me start... i am a male and i had a male roommate one time that was a male prostitute.. he never brought the girls to the house would ussaly be at there place or make them buy a hotel or something. after a few times of doing it he quit. dont get me wrong he got paid to get laid guys best dream you would think. He said it ruined him on an emotional level. he liked the money but ended up hating…	[Hide For Privacy Concern]	Explicit Male
I think you're right, actually, I guess I'm still sort of in the "most teachers are female" mentality. Odd, because that's not even true, and I'm a male trying to become a teacher..	[Hide For Privacy Concern]	Explicit Male
Basically every man I have met off if OKC that listed their height as 5'9" or under had obviously lied by several inches when I met them in person. I have no idea if they thought they could get away with the lie or that you just wouldn't care how much they lied when they charm you in person. _x000D_ _x000D_ It's pretty sad, I've dated guys who were 5'5" or 5'6" in the past... But I have zero inte…	[Hide For Privacy Concern]	Not sure, but sounds female
As a male I find your show horrid-ble. And the little cut scenes inbetween skits where you walk around the city in fast forward and make all the girl gestures....makes me want to simply put die.	[Hide For Privacy Concern]	Explicit Male
I'd do that but as a white male I can't verbally abuse mothers without the possibility of getting smacked in the face multiple times without being able to hit back.	[Hide For Privacy Concern]	Explicit Male
You are so right about religion being a disease and rotting everything it touches. This is especially evident anywhere there is an official state religion. _x000D_ _x000D_ As a young man I was a huge supporter of the state of Israel. This was back in the 60s when the evils of the holocaust were fresh in people's minds and the story of the rise of the democratic state of Israel seemed so noble. _x…	[Hide For Privacy Concern]	Explicit Male
I'm a straight male who has imagined what it would be like to be an insanely hot girl not for any odd or sexual reason, but purely for the fact that everyone pays attention to you and worships the ground you walk on.	[Hide For Privacy Concern]	Explicit Male
TL;DR "I'm a single male still in high school."	[Hide For Privacy Concern]	Explicit Male
as a man i feel we need to make something that makes semen taste like pina colada now._x000D_ _x000D_ Forget my previous statement, boobies are their own reward, lets focus on making flavored semen a reality	[Hide For Privacy Concern]	Explicit Male
I'm using the male character. No Theo.	[Hide For Privacy Concern]	Not, sure
As a white male i request definition to be ammended to state "mentally ill white males and others with paranoid schizophrenia related delusions of grandeur."_x000D_	[Hide For Privacy Concern]	Explicit Male
