# Supplementary material for: Characterizing Trends in Human Papillomavirus Vaccine Discourse on Reddit (2007-2015): An Observational Study
Source: JMIR Public Health Surveill. 2019 Mar 18;5(1):e12480. doi: 10.2196/12480 (PMC6533775; doi:10.2196/12480)
Supplement: Multimedia Appendix 4 [file publichealth_v5i1e12480_app4.xlsx]

## Sheet: 100_samples
	category	informative expression	namekey	score	STATUS	Manual Assessment
117893	35 to 44	["i'm @ 170 up fro", "i'm 27 and i "]	e1e4fd71-6cbe-54bb-a95b-48b4cd97539f	38	INCORRECT	27
79849	25 to 34	["i'm 28 and fe"]	b2d72d9e-3b3e-5599-9d5b-9a6a4174c2f9	28	CORRECT	28		CORRECT	67
6135	25 to 34	["i'm 5'9 too an", "i'm amp3r and i", "i'm 25 and i ", "i'm on a 6 month ", "i'm also 26 and in"]	bb7bf3d3-56fd-5a8d-9477-6f4281029d0a	25.5	CORRECT	25		INCORRECT	23
77610	10 to 18	["i'm 18 and ha"]	937ba84c-7fca-5a38-ba10-7c120be32e71	18	CORRECT	18		NOT SURE	12
9871	25 to 34	["i'm 27 with a", "i'm 27 and lu", "i'm 27 with a"]	aa9ca3bc-6774-56b0-a39a-72e81f323193	27	CORRECT	27
131908	35 to 44	["i'm 38. yeste", "i'm 38 but i ", "i'm 3-4 months", "i'm 38 and fo", "i'm 39 in jun", "i'm about 6' and 1", "i'm 28 and i ", 'i am up at 630 to sta', "i'm 39 and mu", "i'm 39 years ", "i'm 40 in jun", "i'm 40 in jun", "i'm 40 in jun", "i'm 40 - abst", "i'm 40 now an", "i'm 5 11 and 19", "i'm a 41m and i", "i'm a 41 year o", "i'm at sl 68 and ar", "i'm on ps4 and ha"]	ca8eec8c-7f91-549b-8e1c-b5af3cc7d503	38.5263	CORRECT	38
32442	10 to 18	["i'm on my 6th pres", "i'm 16 and ne", "i'm about 4 months", "i'm at 6k games", "i'm like 95% sure "]	95a39bf0-2b50-516d-a97e-43de704695e5	16	CORRECT	16
53124	25 to 34	['i am 13 + 1 and so', "i'm 13+5 i thin", "i'm 28. i hav", 'i am at 16+7 and i ', 'i am 17 weeks ', 'i am at 20 weeks ', 'i am at 20 weeks,', 'i am at 20 weeks,', "i'm 25+4 and i ", 'i am 31+3 and am', "i'm only 32+6 and ", "i'm 34+6 and th", "i'm 36+2 and i "]	87555ff7-d0b8-502f-8388-a1bd9023f433	25.3333	CORRECT	28
133540	10 to 18	['i am 17 and i ', "i'm 17 and i "]	57b31b00-d71d-51ae-8f2a-bf8c9f2f80bb	17	CORRECT	17
106312	25 to 34	["i'm 32+3 and th", "i'm 34 weeks ", "i'm 21 with m", 'i am 21 and ha', "i'm 100% sure ", "i'm not 100% sure "]	ae936f47-a1a3-5232-a2f3-e36f8cc068b2	24.6667	INCORRECT	21
51292	18 to 24	["i'm 19 and i "]	3ea81a05-da72-5b5b-b0b0-6bdfc55e4787	19	CORRECT	19
129987	18 to 24	["i'm 95% sure ", "i'm 23 and my"]	ccfe0e0b-57b6-5e6b-817a-ea04dd9e83ce	23	CORRECT	23
123356	25 to 34	["i'm 24...and ", "i'm 24, was o", "i'm 24 and ne", "i'm 5'3...ever", 'i\'m only 5\'3" so ', "i'm a 26 year o", "i'm only 5'3 and ", "i'm 26, marri", "i'm 27, marri", "i'm 99% sure "]	700f8dca-0c32-5c34-a4ec-5d15906d3ca5	25.1667	CORRECT	24, 26, 27
43910	45 to 54	['i am not 100% sure.', 'i am not 100% sure ', 'i am in my 40s and t', "i'm on 951 near r"]	1af9785e-bb73-5f99-900a-b353c3fd8467	45.5	how are we classifying decades?	40s
34314	18 to 24	["i'm 23, i'm p"]	f5ed84d5-c8d1-5ff2-ac57-4fc558abe8a3	23	CORRECT	23
66843	18 to 24	['i am also 23. i fou', "i'm 24, been ", 'i am 99% sure ', 'i am 99% sure.']	53665dc5-0380-5220-98c5-563dcbb5ba28	23.5	CORRECT	23, 24
36051	65 to 100	["i'm 72. my pa"]	3bd7f037-4613-5207-b966-76bfb4532f42	72	CORRECT	72
19847	35 to 44	["i'm 40 and si", 'i\'m 6\'3" and f', "i'm a 40 year o", "i'm 40 and st"]	9ce2f370-dc60-5df2-9141-49cf5cc7df83	40	CORRECT	40
37577	10 to 18	["i'm 15 and wo", "i'm 6'0 and wa"]	43fa6bd0-b7f0-5500-a8ac-2ae5b5998ea2	15	CORRECT	15
60117	25 to 34	['i am a 29 year o']	e5ca889e-d672-5a6a-be30-ced5a36da432	29	CORRECT	29
98451	45 to 54	["i'm at 54:00 and it", "i'm 100% sure "]	8db82c22-8a09-5b7e-8a9c-b1642c6e8ebf	54	not sure if this is referring to age
136868	10 to 18	["i'm 100% posit", 'i am 7, 12, 14, a', "i'm 5'8 and i ", "i'm 26 and lo"]	043f8641-e2ea-5b08-8384-0761b7bd584a	17.3333	not sure	7, 12, 14, 26
151635	18 to 24	["i'm at 1320 elo wi"]	1af5d17c-9194-58b2-bd86-cc7882dd201f	21.6667	not sure	1320?
106427	25 to 34	["i'm 25 and i "]	1e79b44c-18ef-5c08-a4d6-285461232779	25	CORRECT	25
32023	25 to 34	['i am 31 and ha']	cc289a00-07c5-576b-8516-2908df06b860	31	CORRECT	31
86398	10 to 18	["i'm 6'1 187lb and "]	5d737333-235c-5c30-9384-74db96489816	18	INCORRECT	no age included in text
110039	55 to 64	["i'm 56. fell ", "i'm 56. i've "]	ca44f388-7756-5be3-8b68-c6c929c5a637	56	CORRECT	56
142470	25 to 34	["i'm 21 now an", "i'm at a [6] and r", 'i am on 360, on in', "i'm like 99% sure ", "i'm 24, but i", "i'm on s5 as wel", "i'm a 188 lb man", "i'm 5 months"]	e62c6704-d262-5166-912e-55934d138e11	31.8	INCORRECT	21, 24
10721	25 to 34	["i'm 28 and i ", "i'm 90% sure ", "i'm 31 and i ", "i'm 32 now, n", "i'm 32 also! ", "i'm 32 and i'", "i'm 32 and di"]	d08ddb86-362e-5bb5-b82f-ba3641d60167	31.1667	CORRECT	28, 31, 32
141905	10 to 18	["i'm not 100% sure ", "i'm 12 and th"]	dc8932c7-2654-565c-a2d9-707528b17388	12	CORRECT	12
112150	35 to 44	['i\'m a 6\'-0" male ', 'i\'m 6\'-0" and r', 'i\'m 6\'-0" (and ', "i'm 40, we ha"]	f974ec78-174f-55c4-920f-b693116a8e9f	40	CORRECT	40
9112	25 to 34	['i am 33 and al']	c32b9bb8-639e-5a48-aac9-02da192ac60d	33	CORRECT	33
81156	18 to 24	["i'm 20 (appar", "i'm a 20 year o", "i'm 20 years ", 'i am 21. your ', "i'm 21, but i", "i'm 21.", "i'm 21 and no"]	b522ec37-e552-59e4-8bad-d95ae2e87d35	20.5714	CORRECT	20, 21
112552	10 to 18	["i'm 15, and i"]	299b27dc-3f3c-5562-b70d-668e75e033ee	15	CORRECT	15
114330	65 to 100	["i'm at 680 miles,", 'i\'m 5\'8", i\'m ']	890ebfd9-9a3c-553b-a152-7bf180a95666	68	INCORRECT	no age included in text
128297	35 to 44	["i'm 90% sure ", "i'm 35, and i"]	f2b7045f-6690-5cc2-b9e2-c81f0cefd03a	35	CORRECT	35
75531	10 to 18	['i am 5 11 and th', "i'm due 12/23 and", "i'm 34 weeks "]	3a788a37-06a3-50f4-ad5a-95ab19591935	15.3333	INCORRECT	no age included in text
73755	10 to 18	['i am #13.', "i'm 3 hours "]	6f9cfc18-2031-5053-bfdf-8c680a09d3ba	13	not sure if this is referring to age	13
136690	18 to 24	["i'm 20 and i "]	16b73780-ed64-500f-b133-9157bf870f8c	20	CORRECT	20
112393	18 to 24	["i'm a 20 year o", "i'm 20 and wo", "i'm 20 and re"]	6e3aaabb-ec42-5a7f-828c-a8d67af98f27	20	CORRECT	20
56876	25 to 34	["i'm 30, smoke"]	892d0cde-8314-5d48-89a0-5bdaf85685d4	30	CORRECT	30
10057	45 to 54	["i'm 6'6 500lbs. co"]	27e36ce7-4b91-57fb-a061-5992518bb59a	50	INCORRECT	no age included in text
74084	10 to 18	["i'm 18 and i'", "i'm sure 99% of th", "i'm level 34 he's 1", "i'm a d2 player"]	12d06127-736c-5aeb-b315-330990912d24	18	CORRECT	18
104590	25 to 34	['i am 30 and i ', 'i am 30 and i ', 'i am 31, and i', 'i am 2 goyfs ', 'i am 33 and th']	17e4c38d-684b-5838-bd39-8a87163374f7	31	CORRECT	30, 31, 33
118367	10 to 18	["i'm not 100 on thi", "i'm level 7 with t"]	f25e0556-606e-5525-bc71-1b12e3ec47e4	10	INCORRECT	no age included in text
107720	25 to 34	["i'm 25 and i ", "i'm 26 and my", "i'm 320lbs and"]	3b192ddf-d959-5c28-92a4-3ab6e5647f80	25.75	CORRECT	25, 26
72061	18 to 24	["i'm 28 and ha", "i'm a 115lb woma", "i'm 29 and ha"]	3901bf73-6721-5129-881d-1be0e43df948	20.75	INCORRECT	28, 29
80483	35 to 44	["i'm at 2500. i wou"]	47670e9b-aa52-5ac7-a97d-a2aaa9f98d6c	37.5	INCORRECT
103931	35 to 44	["i'm 34, and i", "i'm 37?!", "i'm 36, and a", "i'm 36, and a"]	36d27e7c-6b5e-54ad-89a7-0f95292507bf	35.75	MOSTLY CORRECT?	34, 37, 36,36
12223	25 to 34	["i'm at 235 (236 o"]	81aadd1a-9b23-5996-aa95-4d8ae016fa5f	31.3333	INCORRECT	no age included in text
81452	45 to 54	['i am 1 person', 'i am at lvl50 now wi']	fae6a09e-7027-56b2-8f52-fdfb8eb123de	50	INCORRECT	no age included in text
74586	18 to 24	["i'm on my 6th repl", "i'm 21 and i ", "i'm 21, got m"]	9f869b94-8629-5cdd-aabb-bb9e2d08b3e8	21	CORRECT	21
96519	65 to 100	["i'm the 65th like"]	fdb95f40-e686-5a85-8696-65dc4675cd62	65	INCORRECT	no age included in text
84619	10 to 18	["i'm 16 years "]	67036e7d-40ad-5b1c-afc5-c05a85fdd52f	16	CORRECT	16
148320	65 to 100	["i'm at 65. i wor", "i'm level 81 so far"]	1f6037ae-2a5f-5a05-86eb-d3ca196a0130	65	not sure	referring to age?
134476	18 to 24	["i'm 20 now de"]	e48bd771-cc42-530e-99ec-45a3cb334178	20	CORRECT	20
101697	35 to 44	["i'm 36 &amp; "]	fc0c3633-7f30-59cb-b236-5a2e73a629c8	36	CORRECT	36
3619	10 to 18	["i'm an i116 monk w"]	90e07775-80f2-5335-a325-70683e74fa79	13.5	INCORRECT	no age included in text
152853	18 to 24	["i'm 19 and ha"]	4bd7dd71-aa3a-540f-9440-2d6bff44ef42	19	CORRECT	19
13228	25 to 34	["i'm 29. i sh", "i'm 100% certa"]	e091c325-a662-5228-87d0-325b1048f9e7	29	CORRECT	29
56486	25 to 34	["i'm not a 100% on th", "i'm late 30's and "]	68d86a43-74a6-557d-8526-57779d0e12c2	30	INCORRECT	late 30s
65806	35 to 44	["i'm a 38s purpl"]	ae261ca0-4e61-5f4e-bab4-aa2517e0db64	38	not sure if this is referring to age
73556	25 to 34	["i'm 28. i sho", "i'm at 0 rp at "]	01ffb1dc-4d0f-540a-91be-4602c7b107cf	28	CORRECT	28
139603	18 to 24	["i'm 19 and i ", 'i am now 21 and ha']	8e3919b1-31af-54be-b178-94cc5290f0bb	20	CORRECT	19, 21
20304	25 to 34	["i'm a 26 year o"]	6962e67d-17a1-5a88-9f0a-0d415d11fecc	26	CORRECT	26
129901	35 to 44	["i am in my 40's now."]	6cf281db-dd2b-5fbb-81c7-71a0b16daf4d	40	how are we classifying decades?	40s
13077	10 to 18	["i'm 18, we do"]	6367f93e-b97d-5e31-bc49-bcbfc1b3fa81	18	CORRECT	18
74642	25 to 34	["i'm 50/50 on the", 'i am 100% adopt', 'i am only 26 and su', "i'm only 27 but i ", 'i am 27 in fir', 'i am 27 in fir', "i'm not 100% sure "]	713464d2-3aad-5417-bfd3-e85621615a81	31.4	CORRECT	26, 27
152217	25 to 34	["i'm 30 and wo"]	c0386908-8a82-544e-ab6b-472ac50bac1e	30	CORRECT	30
65087	35 to 44	["i'm 34, it ge", "i'm 35 and i'", "i'm 35... i d"]	23f73e3b-0ec0-56b4-a60c-dd6bfb31a9e7	34.6667	CORRECT	34, 35
133563	25 to 34	["i'm 33. i was"]	00b1b513-1c48-56f0-8af2-ac50435e1111	33	CORRECT	33
17575	18 to 24	["i'm 22 and iv"]	0dfc6246-a017-551c-947f-c582520a8fd6	22	CORRECT	22
113103	25 to 34	["i'm on 360 and i'", "i'm 6'2, give ", "i am 18, i'm j", "i'm 18 and th", "i'm like 98% certa", "i'm not 100% sure "]	086765fb-6c87-5a9e-bbff-61cef125568b	33	INCORRECT	18
24065	18 to 24	["i'm 22 and i "]	002af429-8681-5cbf-a9cb-51ac3e9e3b8e	22	CORRECT	22
98508	25 to 34	["i'm 26, post-", "i'm not 100% sure "]	04819dcb-b21a-5f55-8db0-bd28ded7bda2	26	CORRECT	26
139173	35 to 44	['i am 40, for a', "i'm on ps4. how d", 'i am a 1uz guy.']	b95deabd-226c-5e03-9be4-94bfdc39b6bd	40	CORRECT	40
47121	10 to 18	["i'm a 1911 man my", "i'm a 6'3 200 lb fit"]	f044b431-990f-5b63-bc10-68c8b0d95179	16.6667	INCORRECT	no age included in text
90279	18 to 24	["i'm 21. as an", 'i am a 23 year o', 'i\'m 5\'7" and m']	1394758d-fcc3-51d7-9b95-b2809dd0b9f2	22	CORRECT	21, 23
110050	25 to 34	["i'm 34 and i "]	17a650e9-a730-5ec7-9ed5-c2edc4d1049b	34	CORRECT	34
21101	35 to 44	["i'm at 1h 32m 49s. "]	1f4cb287-a913-5fa5-9002-cec73cd45946	40.5	not sure if this is referring to age
10722	25 to 34	["i'm 100% sure ", "i'm 28 and i "]	930fb761-7f7e-5d3f-b3d1-f9b3897c5c1a	28	CORRECT	28
76560	18 to 24	["i'm just 21 and th"]	cf65252d-8228-542e-8517-9080aefd6cf8	21	CORRECT	21
85440	10 to 18	["i'm 6'3 and 14"]	2b2e9321-2fb2-5782-bebf-d82043f4df0e	14	CORRECT	14
122337	18 to 24	["i'm 22 year o"]	a5be9541-d0cb-5327-ac12-63b27a4e143a	22	CORRECT	22
113168	10 to 18	["i'm 12 years "]	dfc50a1a-346b-5519-b280-b02ef0ba9ff9	12	CORRECT	12
127725	18 to 24	["i'm 23. "]	2b1bd47d-7f09-5d8e-b4be-5a3b31e59593	23	CORRECT	23
46787	18 to 24	["i'm 18 now, s", "i'm 18 now, s", "i'm 18 now, s", "i'm an 18 year o", 'i\'m 6\'3", abou', "i'm 200 lbs, p", 'i\'m 6\'3" and a', "i'm at 335x3 righ", "i'm 7-2 in a 1", 'i\'m 6\'4" and 2', 'i am 6\'4", 210 lbs. i']	d9ffd8d4-5512-5ad1-bbe8-c5717e08bed6	21.2222	CORRECT	18
64118	45 to 54	["i'm from 1970, and i"]	e777b377-cdc8-5cb5-ab5c-398bd6afdf58	44.5	INCORRECT	no age included in text
42966	10 to 18	['i\'m 6\'4". my f', 'i am 100% hones', "i'm being 100% serio", 'i\'m 6\'4". i wo', "i'm $18.5 billio", 'i\'m 6\'4" and 1']	b16dd07e-b4e9-5639-8c86-cc9d4b1c4150	18	INCORRECT	no age included in text
109620	25 to 34	["i'm 26 and ha"]	fd131608-0021-5e4d-8370-fec982a972d0	26	CORRECT	26
98896	25 to 34	["i'm 302 but wh"]	fa5a6033-84ee-5ba3-900b-d8635cefa0fc	30	INCORRECT	302?
73871	25 to 34	["i'm 26 and i "]	5582e75f-a1fa-5c75-8cc4-95368ba36c34	26	CORRECT	26
27957	25 to 34	["i'm 24, and s", "i'm 24. i lik", "i'm 24, and i", 'i\'m 5\'2". i di', "i'm about 1.5 hour", "i'm 24, and i", "i'm 1700 miles ", "i'm 26, and l"]	e8da39b4-b5c1-51ac-9af4-992c10398c80	29.8571	INCORRECT	24
131543	35 to 44	["i'm 35. i loo"]	a2b70f53-3df8-5796-97d4-3d2ff836e8b2	35	CORRECT	35
103314	10 to 18	["i'm 16, and i"]	84825ddd-f0fe-5c1c-ab68-a9ff376de6ff	16	CORRECT	16
103894	18 to 24	["i'm 190-someth", "i'm 85 days i"]	aa79f782-c846-5811-9b41-498592bd4721	19	INCORRECT	no age included in text
4920	18 to 24	["i'm down 9% from ", "i'm 23. been ", "i'm 23. start", "i'm 23, perso", "i'm 24, and i", "i'm 24. did n", "i'm 24.", "i'm 24, feel ", "i'm 24. feeli", "i'm 24, turni", "i'm 24, with ", "i'm 24. i fee", "i'm only 24, my gu"]	d5ace9a7-fc39-586e-bc71-4010d679ea9b	23.75	CORRECT	23, 24
6409	18 to 24	['i am 21 and i ']	d5796dff-96b3-5fbf-88c7-a4994bbe6316	21	CORRECT	21
9010	55 to 64	["i'm 62...than"]	96af77bb-aeb4-58ab-bb78-e94708154778	62	INCORRECT	no age included in text
140187	10 to 18	["i'm only 14"]	28c0a306-fe24-5653-9058-474981fd3815	14	CORRECT	14
