# Supplementary material for: Characterizing Trends in Human Papillomavirus Vaccine Discourse on Reddit (2007-2015): An Observational Study
Source: JMIR Public Health Surveill. 2019 Mar 18;5(1):e12480. doi: 10.2196/12480 (PMC6533775; doi:10.2196/12480)
Supplement: Multimedia Appendix 5 [file publichealth_v5i1e12480_app5.xlsx]

## Sheet: Topic_0
year	01_male	02_female	03_unknown	04_total	05_male_normalized_by_yearly_total	06_female_normalized_by_yearly_total	07_unknown_normalized_by_yearly_total	08_male_normalized_by_yearly_all_topic_total	09_female_normalized_by_yearly_all_topic_total	10_unknown_normalized_by_yearly_all_topic_total_
2007	145	440	704	1289	0.11249	0.34135	0.54616	0.0198739	0.060307	0.0964912
2008	284	400	693	1377	0.206245	0.290487	0.503268	0.0174769	0.0246154	0.0426462
2009	1930	1702	3917	7549	0.255663	0.22546	0.518877	0.0560167	0.0493992	0.113688
2010	1244	1638	2490	5372	0.231571	0.304914	0.463515	0.0301561	0.0397072	0.0603607
2011	4521	5592	8709	18822	0.240198	0.297099	0.462703	0.0298735	0.0369504	0.0575467
2012	3442	7951	11501	22894	0.150345	0.347296	0.502359	0.0184116	0.0425308	0.0615201
2013	9328	12204	18733	40265	0.231665	0.303092	0.465243	0.0317156	0.0414941	0.063693
2014	6430	10379	20596	37405	0.171902	0.277476	0.550622	0.0229207	0.0369974	0.0734174
2015	4927	7267	31727	43921	0.112179	0.165456	0.722365	0.0156681	0.0231094	0.100893

## Sheet: Topic_1
year	01_male	02_female	03_unknown	04_total	05_male_normalized_by_yearly_total	06_female_normalized_by_yearly_total	07_unknown_normalized_by_yearly_total	08_male_normalized_by_yearly_all_topic_total	09_female_normalized_by_yearly_all_topic_total	10_unknown_normalized_by_yearly_all_topic_total_
2007	72	135	227	434	0.165899	0.31106	0.523041	0.00986842	0.0185033	0.0311129
2008	119	617	962	1698	0.0700824	0.363369	0.566549	0.00732308	0.0379692	0.0592
2009	544	554	1215	2313	0.235192	0.239516	0.525292	0.0157892	0.0160794	0.0352644
2010	925	1860	1549	4334	0.213429	0.429165	0.357407	0.0224232	0.0450887	0.0375497
2011	2137	5322	5434	12893	0.165749	0.412782	0.421469	0.0141207	0.0351663	0.0359064
2012	1689	6477	8049	16215	0.104163	0.399445	0.496392	0.00903465	0.0346462	0.043055
2013	3817	10291	14906	29014	0.131557	0.354691	0.513752	0.012978	0.0349898	0.050681
2014	3106	10456	12425	25987	0.119521	0.402355	0.478124	0.0110718	0.0372719	0.0442907
2015	3035	5031	15630	23696	0.128081	0.212314	0.659605	0.00965144	0.0159988	0.0497041

## Sheet: Topic_2
year	01_male	02_female	03_unknown	04_total	05_male_normalized_by_yearly_total	06_female_normalized_by_yearly_total	07_unknown_normalized_by_yearly_total	08_male_normalized_by_yearly_all_topic_total	09_female_normalized_by_yearly_all_topic_total	10_unknown_normalized_by_yearly_all_topic_total_
2007	22	44	98	164	0.134146	0.268293	0.597561	0.00301535	0.0060307	0.013432
2008	23	64	156	243	0.0946502	0.263374	0.641975	0.00141538	0.00393846	0.0096
2009	145	141	367	653	0.222052	0.215926	0.562021	0.00420851	0.00409241	0.0106519
2010	86	158	399	643	0.133748	0.245723	0.620529	0.00208475	0.00383012	0.00967226
2011	722	905	1305	2932	0.246248	0.308663	0.445089	0.00477078	0.00597999	0.00862308
2012	1878	1163	2144	5185	0.362199	0.224301	0.4135	0.0100456	0.00622101	0.0114685
2013	1585	2241	6377	10203	0.155346	0.219641	0.625012	0.00538907	0.00761949	0.0216821
2014	1416	2674	6005	10095	0.140267	0.264884	0.594849	0.00504753	0.00953186	0.0214057
2015	916	1310	21933	24159	0.0379155	0.0542241	0.90786	0.00291292	0.00416586	0.0697479

## Sheet: Topic_3
year	01_male	02_female	03_unknown	04_total	05_male_normalized_by_yearly_total	06_female_normalized_by_yearly_total	07_unknown_normalized_by_yearly_total	08_male_normalized_by_yearly_all_topic_total	09_female_normalized_by_yearly_all_topic_total	10_unknown_normalized_by_yearly_all_topic_total_
2007	132	292	430	854	0.154567	0.34192	0.503513	0.0180921	0.0400219	0.0589364
2008	163	652	865	1680	0.0970238	0.388095	0.514881	0.0100308	0.0401231	0.0532308
2009	642	1091	1348	3081	0.208374	0.354106	0.43752	0.0186335	0.0316654	0.0391246
2010	878	1312	1609	3799	0.231113	0.345354	0.423533	0.0212838	0.0318045	0.0390042
2011	2841	4605	5276	12722	0.223314	0.361971	0.414715	0.0187725	0.0304286	0.0348624
2012	2540	4298	5657	12495	0.203281	0.343978	0.452741	0.0135867	0.0229905	0.0302599
2013	4331	7708	11344	23383	0.18522	0.329641	0.485139	0.0147256	0.0262075	0.0385701
2014	2800	5271	8618	16689	0.167775	0.315837	0.516388	0.009981	0.0187892	0.0307201
2015	3592	3243	15394	22229	0.161591	0.145891	0.692519	0.0114227	0.0103129	0.0489536

## Sheet: Topic_4
year	01_male	02_female	03_unknown	04_total	05_male_normalized_by_yearly_total	06_female_normalized_by_yearly_total	07_unknown_normalized_by_yearly_total	08_male_normalized_by_yearly_all_topic_total	09_female_normalized_by_yearly_all_topic_total	10_unknown_normalized_by_yearly_all_topic_total_
2007	120	165	459	744	0.16129	0.221774	0.616935	0.0164474	0.0226151	0.0629112
2008	211	535	2569	3315	0.0636501	0.161388	0.774962	0.0129846	0.0329231	0.158092
2009	880	831	2830	4541	0.19379	0.182999	0.623211	0.0255413	0.0241191	0.0821385
2010	799	1010	1703	3512	0.227506	0.287585	0.484909	0.0193688	0.0244837	0.0412828
2011	3895	4666	7307	15868	0.245463	0.294051	0.460487	0.0257371	0.0308316	0.0482827
2012	2365	4731	7442	14538	0.162677	0.325423	0.5119	0.0126506	0.0253066	0.0398081
2013	7821	8339	19935	36095	0.216678	0.231029	0.552293	0.0265917	0.028353	0.0677798
2014	3054	4780	13618	21452	0.142364	0.222823	0.634813	0.0108864	0.017039	0.0485433
2015	3573	3872	21405	28850	0.123847	0.134211	0.741941	0.0113623	0.0123131	0.0680689

## Sheet: Topic_5
year	01_male	02_female	03_unknown	04_total	05_male_normalized_by_yearly_total	06_female_normalized_by_yearly_total	07_unknown_normalized_by_yearly_total	08_male_normalized_by_yearly_all_topic_total	09_female_normalized_by_yearly_all_topic_total	10_unknown_normalized_by_yearly_all_topic_total_
2007	318	551	869	1738	0.182969	0.317031	0.5	0.0435855	0.0755208	0.119106
2008	462	1290	1555	3307	0.139704	0.390082	0.470215	0.0284308	0.0793846	0.0956923
2009	1624	1974	3388	6986	0.232465	0.282565	0.48497	0.0471353	0.0572938	0.098334
2010	2605	2109	3513	8227	0.31664	0.256351	0.427009	0.0631485	0.0511248	0.0851595
2011	10302	11437	14841	36580	0.281629	0.312657	0.405714	0.0680728	0.0755726	0.0980653
2012	10205	10794	16717	37716	0.270575	0.286192	0.443234	0.0545877	0.0577383	0.0894211
2013	10068	10586	20732	41386	0.243271	0.255787	0.500942	0.0342316	0.0359928	0.0704897
2014	8798	11942	22935	43675	0.201442	0.273429	0.525129	0.0313617	0.042569	0.0817551
2015	7271	7675	33276	48222	0.150782	0.15916	0.690058	0.0231221	0.0244068	0.105819

## Sheet: Topic_6
year	01_male	02_female	03_unknown	04_total	05_male_normalized_by_yearly_total	06_female_normalized_by_yearly_total	07_unknown_normalized_by_yearly_total	08_male_normalized_by_yearly_all_topic_total	09_female_normalized_by_yearly_all_topic_total	10_unknown_normalized_by_yearly_all_topic_total_
2007	45	42	121	208	0.216346	0.201923	0.581731	0.00616776	0.00575658	0.0165844
2008	27	114	266	407	0.0663391	0.280098	0.653563	0.00166154	0.00701538	0.0163692
2009	335	227	760	1322	0.253404	0.17171	0.574887	0.00972311	0.00658849	0.0220584
2010	252	352	837	1441	0.174879	0.244275	0.580847	0.00610879	0.00853292	0.0202899
2011	1834	1113	3643	6590	0.2783	0.168892	0.552807	0.0121186	0.0073544	0.0240719
2012	1965	1321	3904	7190	0.273296	0.183727	0.542976	0.010511	0.00706617	0.0208829
2013	4515	3421	7562	15498	0.291328	0.220738	0.487934	0.0153512	0.0116315	0.0257111
2014	1486	2823	12977	17286	0.0859655	0.163311	0.750723	0.00529706	0.010063	0.0462584
2015	1778	3667	10682	16127	0.11025	0.227383	0.662367	0.00565412	0.0116612	0.0339692

## Sheet: Topic_7
year	01_male	02_female	03_unknown	04_total	05_male_normalized_by_yearly_total	06_female_normalized_by_yearly_total	07_unknown_normalized_by_yearly_total	08_male_normalized_by_yearly_all_topic_total	09_female_normalized_by_yearly_all_topic_total	10_unknown_normalized_by_yearly_all_topic_total_
2007	100	147	309	556	0.179856	0.264388	0.555755	0.0137061	0.020148	0.042352
2008	132	402	960	1494	0.0883534	0.269076	0.64257	0.00812308	0.0247385	0.0590769
2009	369	976	1169	2514	0.146778	0.388226	0.464996	0.0107099	0.0283276	0.0339293
2010	873	2180	1549	4602	0.1897	0.473707	0.336593	0.0211626	0.0528459	0.0375497
2011	2832	6095	5660	14587	0.194145	0.417838	0.388017	0.0187131	0.0402741	0.0373997
2012	2471	9197	9731	21399	0.115473	0.429786	0.454741	0.0132176	0.0491958	0.0520522
2013	4592	13868	16235	34695	0.132353	0.399712	0.467935	0.015613	0.0471518	0.0551997
2014	3844	14072	16664	34580	0.111163	0.40694	0.481897	0.0137025	0.0501617	0.0594012
2015	4110	7894	25835	37839	0.108618	0.208621	0.682761	0.01307	0.0251033	0.0821565

## Sheet: Topic_8
year	01_male	02_female	03_unknown	04_total	05_male_normalized_by_yearly_total	06_female_normalized_by_yearly_total	07_unknown_normalized_by_yearly_total	08_male_normalized_by_yearly_all_topic_total	09_female_normalized_by_yearly_all_topic_total	10_unknown_normalized_by_yearly_all_topic_total_
2007	176	199	201	576	0.305556	0.345486	0.348958	0.0241228	0.0272752	0.0275493
2008	217	836	420	1473	0.147318	0.567549	0.285132	0.0133538	0.0514462	0.0258462
2009	682	499	1070	2251	0.302976	0.221679	0.475344	0.0197945	0.0144831	0.0310559
2010	745	706	640	2091	0.356289	0.337637	0.306074	0.0180597	0.0171143	0.0155144
2011	2755	2611	4265	9631	0.286055	0.271104	0.442841	0.0182043	0.0172528	0.028182
2012	8347	4916	7982	21245	0.392892	0.231396	0.375712	0.044649	0.0262962	0.0426966
2013	4699	6347	11545	22591	0.208003	0.280953	0.511044	0.0159768	0.0215801	0.0392535
2014	6112	7810	10795	24717	0.247279	0.315977	0.436744	0.0217871	0.0278399	0.0384803
2015	4746	6010	17440	28196	0.168322	0.213151	0.618527	0.0150925	0.0191121	0.05546

## Sheet: Topic_9
year	01_male	02_female	03_unknown	04_total	05_male_normalized_by_yearly_total	06_female_normalized_by_yearly_total	07_unknown_normalized_by_yearly_total	08_male_normalized_by_yearly_all_topic_total	09_female_normalized_by_yearly_all_topic_total	10_unknown_normalized_by_yearly_all_topic_total_
2007	296	140	297	733	0.40382	0.190996	0.405184	0.0405702	0.0191886	0.0407072
2008	145	610	501	1256	0.115446	0.485669	0.398885	0.00892308	0.0375385	0.0308308
2009	973	932	1339	3244	0.299938	0.2873	0.412762	0.0282406	0.0270506	0.0388634
2010	1781	3209	2241	7231	0.246301	0.443784	0.309916	0.0431737	0.0777902	0.0543246
2011	4740	8773	7200	20713	0.228842	0.42355	0.347608	0.0313206	0.0579696	0.0475756
2012	4606	12164	11300	28070	0.16409	0.433345	0.402565	0.024638	0.0650666	0.0604449
2013	6479	15929	18576	40984	0.158086	0.388664	0.45325	0.0220289	0.0541593	0.0631592
2014	8015	19912	20720	48647	0.164758	0.409316	0.425926	0.0285706	0.0709792	0.0738594
2015	4405	9770	27047	41222	0.10686	0.237009	0.65613	0.0140081	0.031069	0.0860107
